# Supplementary material for: Lactiplantibacillus plantarum A72, a Strain with Antioxidant Properties, Obtained through ARTP Mutagenesis, Affects Caenorhabditis elegans Anti-Aging
Source: Foods. 2024 Mar 19;13(6):924. doi: 10.3390/foods13060924 (PMC10969348; doi:10.3390/foods13060924)
Supplement: Supplementary file 1 [file foods-13-00924-s001.zip]

Archive with 1 entries (1 files):
- foods-2896285-supplementary.pdf
